# Supplementary material for: Peritoneal Infusion of Oxygen Microbubbles Alters the Metabolomic Profile of the Lung and Spleen in Acute Hypoxic Exposure
Source: Bioengineering (Basel). 2024 Jul 27;11(8):761. doi: 10.3390/bioengineering11080761 (PMC11352204; doi:10.3390/bioengineering11080761)
Supplement: Supplementary file 1 [file bioengineering-11-00761-s001.zip]

Archive with 1 entries (1 files):
- bioengineering-3078384-supplementary.pdf
